# Supplementary material for: The genome of an intranuclear parasite, Paramicrosporidium saccamoebae, reveals alternative adaptations to obligate intracellular parasitism
Source: eLife. 2017 Nov 24;6:e29594. doi: 10.7554/eLife.29594 (PMC5701793; doi:10.7554/eLife.29594)
Supplement: Figure 3—source data 1. [file elife-29594-fig3-data1.xlsx]

## Sheet: Psacc_orthogroup_graph_data
	# of Psacc orthogroups shared	% of Psacc orthogroups shared
Spipu	1975	79.9595
Morve	1972	79.8381
Batde	1897	76.8016
Phyco	1886	76.3563
Coeman	1879	76.0729
Gonap	1862	75.3846
Rhior	1813	73.4008
Lacbi	1775	71.8623
Aspfu	1764	71.417
Neucr	1757	71.1336
Conidio	1743	70.5668
Rozella	1722	69.7166
Yarli	1721	69.6761
Ustilag	1685	68.2186
Schpo	1677	67.8947
Pucgr	1596	64.6154
Sacce	1581	64.0081
Fonticula	1525	61.7409
Melamp	1480	59.919
Mitda	1357	54.9393
Allma	1328	53.7652
Orpino	1287	52.1053
Edhaz	664	26.8826
Enche	638	25.83
Trachi	637	25.7895
Nemato	636	25.749
Encin	629	25.4656
Enccu	626	25.3441
Nempa	622	25.1822
Ordosp	609	24.6559
Pseudol	602	24.3725
Vittaf	589	23.8462

## Sheet: Orthrogroup_numbers_gain_less
Taxa	# of orthogroups	# reconstructed gains	# reconstructed losses
Fonticula	3269	-	-
Rozella	3775	1428	348
Psacc	2470	599	430
Mitda	2001	420	469
Nemsp	1729	85	12
Nempa	1716	92	32
Trachi	1751	651	107
Pseudol	1732	1678	1150
Edhaz	1700	481	92
Vittaf	1490	1380	1297
Ordosp	1689	43	39
Enccu	1794	38	17
Enche	1785	19	20
Encin	1789	12	9
Reconstructed nodes	# of reconstructed orthogroups (50% inclusion threshold)	# reconstructed gains	# reconstructed losses
Fonticula+Fungi	2993	-	-
Fungi	2999	13	7
Rozellomycota+Microsporidia	2695	15	313
Psacc+Microsporidia	2301	13	407
Mitda+coreMicrosporidia	2050	10	261
coreMicrosporidia	1028	198	1220
Nematocida genus	1656	719	91
Pseudol+Trachi+Edhaz+Vittaf+Ordosp+Enceph_genus	1204	235	59
Pseudol+Trachi	1541	387	50
Edhaz+Vittaf+Ordosp+Enceph_genus	1311	114	7
Vittaf+Ordosp+Enceph_genus	1407	138	42
Ordosp+Enceph_genus	1685	309	31
Enceph_genus	1773	94	6
Enche+Encin	1786	14	0

## Sheet: Rozal_orthogroup_graph_data
	# of Rozal orthogroups shared	% of Rozal orthogroups shared
Spipu	2820	74.702
Batde	2651	70.2252
Gonap	2583	68.4238
Morve	2506	66.3841
Phyco	2389	63.2848
Coeman	2309	61.1656
Rhior	2299	60.9007
Lacbi	2207	58.4636
Aspfu	2179	57.7219
Neucr	2162	57.2715
Conidio	2160	57.2185
Yarli	2112	55.947
Ustilag	2069	54.8079
Schpo	2031	53.8013
Pucgr	1965	52.053
Sacce	1931	51.1523
Fonticula	1899	50.3046
Melamp	1846	48.9007
Allma	1822	48.2649
Orpino	1803	47.7616
Psacc	1722	45.6159
Mitda	1488	39.4172
Edhaz	718	19.0199
Enche	699	18.5166
Nemato	694	18.3841
Trachi	691	18.3046
Encin	689	18.2517
Enccu	687	18.1987
Nempa	675	17.8808
Ordosp	670	17.7483
Pseudol	654	17.3245
Vittaf	641	16.9801

## Sheet: Mitosp_orthogroup_graph_data
	# of Mitda orthogroups shared	% of Mitda orthogroups shared
Morve	1633	81.6092
Spipu	1627	81.3093
Phyco	1569	78.4108
Batde	1567	78.3108
Coeman	1567	78.3108
Gonap	1543	77.1114
Lacbi	1537	76.8116
Rhior	1525	76.2119
Aspfu	1523	76.1119
Neucr	1517	75.8121
Conidio	1499	74.9125
Yarli	1492	74.5627
Rozella	1488	74.3628
Schpo	1450	72.4638
Ustilag	1445	72.2139
Pucgr	1395	69.7151
Sacce	1391	69.5152
Psacc	1357	67.8161
Fonticula	1349	67.4163
Melamp	1304	65.1674
Allma	1215	60.7196
Orpino	1044	52.1739
Edhaz	684	34.1829
Nemato	665	33.2334
Enche	663	33.1334
Trachi	660	32.9835
Encin	658	32.8836
Enccu	657	32.8336
Nempa	652	32.5837
Ordosp	640	31.984
Pseudol	627	31.3343
Vittaf	608	30.3848
