# Supplementary material for: The genome of an intranuclear parasite, Paramicrosporidium saccamoebae, reveals alternative adaptations to obligate intracellular parasitism
Source: eLife. 2017 Nov 24;6:e29594. doi: 10.7554/eLife.29594 (PMC5701793; doi:10.7554/eLife.29594)
Supplement: Supplementary file 1. — Annotations of P. saccamoebae meiosis related homologs given in first column. [file elife-29594-supp1.xls]

## Sheet: Supp Table 2
	Supplementary Table S2. Presence (ü) and absence (-) of conventional meiosis genes within microsporidian and rozellomycotan species.
PSACC PROT	Gene	Function	Anncaliia algerae	Edhazardia aedis	Encephalitozoon cuniculi	Encephalitozoon hellem	Encephalitozoon intestinalis	Encephalitozoon romaleae	Enterocytozoon bieneusi	Mitosporidium daphniae	Nematocida parisii 1	Nematocida sp.	Nosema apis	Nosema bombycis	Nosema ceranae	Ordospora colligata	Pseudoloma neurophilia	Rozella allomycis	Spraguea lophii	Trachipleistophora hominis	Vavraia culics loridensis	Vittaforma corneae	Paramicro. saccamoebae
PSACC_01756-RA	dmc1	DNA repair	ü	-	-	-	-	-	-	-	-	-	ü	-	-	-	-	-	-	ü	ü	-	ü
PSACC_01776-RA	hop1	meiosis specific DNA binding protein	ü	-	ü	ü	-	ü	-	-	-	-	ü	ü	ü	-	-	-	ü	ü	ü	-	ü
PSACC_02613-RA	hop2	meiotic double strand DNA break repair	-	-	-	-	-	-	-	-	-	-	-	-	-	-	-	-	-	-	-	-	ü
PSACC_01198-RA	mlh1/mutl/pms2	mismatch repair during mitosis and meiosis	ü	ü	ü	ü	ü	ü	-	ü	ü	ü	ü	ü	ü	ü	-	ü	ü	ü	ü	ü	ü
N/A	mlh3	mismatch repair during mitosis and meiosis	-	-	-	-	-	-	-	-	-	-	-	-	-	-	-	-	-	-	-	-	-
PSACC_02425-RA	mnd1	recombination and meiotic nuclear division	ü	ü	ü	ü	ü	ü	ü	-	ü	ü	ü	ü	ü	ü	ü	ü	ü	ü	ü	ü	ü
PSACC_00251-RA	mre11	DNA repair	ü	ü	ü	ü	ü	ü	ü	ü	ü	ü	ü	ü	ü	ü	ü	ü	ü	ü	ü	ü	ü
PSACC_02337-RA	msh2	mismatch repair during meiosis	ü	ü	ü	ü	ü	ü	ü	ü	ü	ü	ü	ü	ü	ü	ü	ü	ü	ü	ü	ü	ü
PSACC_01414-RA	msh4	meiotic DNA crossover	ü	ü	-	-	-	-	-	ü	-	-	-	ü	ü	-	-	-	ü	ü	ü	-	ü
PSACC_02428-RA	msh5	meiotic DNA crossover	ü	ü	-	-	-	-	-	-	-	-	-	-	-	-	-	-	ü	-	ü	-	ü
PSACC_00421-RA	msh6	mismatch repair during mitosis and meiosis	ü	ü	ü	ü	ü	ü	ü	ü	ü	ü	-	ü	ü	ü	ü	ü	ü	ü	ü	ü	ü
PSACC_03230-RA	pds5	sister chromatid condensation and cohesion	-	-	-	-	-	-	-	-	-	-	-	-	-	-	-	-	-	-	-	-	ü
PSACC_03395-RA	pms1/mlh2	mismatch repair during meiosis	ü	ü	ü	ü	ü	ü	ü	-	ü	ü	-	ü	ü	ü	ü	-	-	ü	ü	ü	ü
PSACC_02381-RA	rad18	post replication repair	ü	ü	ü	ü	ü	ü	ü	ü	ü	ü	ü	ü	ü	ü	ü	-	ü	ü	ü	ü	ü
PSACC_02806-RA	rad50	meiotic double strand DNA break	ü	ü	ü	ü	ü	ü	ü	ü	ü	ü	ü	ü	ü	ü	ü	ü	ü	ü	ü	ü	ü
PSACC_02709-RA	rad51	recombination DNA repair	ü	ü	ü	ü	ü	ü	ü	ü	ü	ü	ü	ü	ü	ü	ü	ü	ü	ü	ü	ü	ü
PSACC_00115-RA	rad52/22	double strand DNA break repair	ü	ü	ü	ü	ü	ü	-	ü	ü	ü	ü	ü	ü	ü	ü	ü	ü	ü	ü	ü	ü
PSACC_02365-RA	rec8	subunit of sister chromatid cohesion complex	ü	ü	ü	ü	ü	ü	ü	ü	ü	ü	ü	ü	ü	ü	-	ü	ü	ü	ü	ü	ü
PSACC_01788-RA	smc1	chromosome and double strand DNA break repair	ü	-	ü	ü	ü	ü	ü	ü	ü	ü	ü	ü	ü	ü	ü	ü	-	ü	ü	ü	ü
PSACC_02282-RA	smc2	sister chromatid cohesion	ü	-	ü	ü	ü	ü	ü	ü	ü	ü	ü	ü	ü	ü	ü	ü	ü	ü	ü	ü	ü
PSACC_03430-RA	smc3	sister chromatid cohesion and recombination during meiosis	ü	ü	ü	ü	ü	ü	ü	-	ü	ü	-	ü	ü	ü	ü	-	ü	ü	ü	ü	ü
PSACC_02165-RA	smc4	subunit of cohesion complex	ü	ü	ü	ü	ü	ü	ü	ü	ü	ü	-	ü	ü	ü	ü	ü	ü	ü	ü	ü	ü
PSACC_03139-RA	smc5	DNA repair	ü	ü	ü	ü	ü	ü	-	ü	ü	ü	ü	ü	ü	ü	ü	ü	ü	ü	ü	ü	ü
PSACC_02320-RA	spo11	Meiosis specific double strand DNA break formation	ü	ü	ü	ü	ü	ü	-	-	ü	ü	-	ü	ü	ü	ü	ü	ü	ü	ü	ü	ü
