# Supplementary material for: The genome of an intranuclear parasite, Paramicrosporidium saccamoebae, reveals alternative adaptations to obligate intracellular parasitism
Source: eLife. 2017 Nov 24;6:e29594. doi: 10.7554/eLife.29594 (PMC5701793; doi:10.7554/eLife.29594)
Supplement: Supplementary file 2. — Across the top row, possession of a flagellum – yes, no, or unknown (?). Amended to and modified from James et al. (2013). [file elife-29594-supp2.xlsx]

## Sheet: Final_with_KSL3_e20
				Scer	Ncra	Spom	Wseb	Ccin	Umay	Pbla	Rory	Mver	Amac	Hpol	PirE2	Bden	Spun	Rall	KSL3_e20	Mitosp	Ebie	Ecun	NparERTm1	Ncer	Aloc	Dmel	Mbre	Hmag	Cowc	Cint	Ddis	Tpse	Pult	Cmer	Tgon	Crei
				AF	AF	AF	BF	BF	BF	ZF	ZF	ZF	CF	CF	CF	CF	CF	MF	MF	MF	MF	MF	MF	MF	MF	OA	OA	OA	OA	OA	OAM	OAO	OAO	OAO	OAP	OP
Ng ID	GI	Accession	Description	No	No	No	No	No	No	No	No	No	Yes	Yes	Yes	Yes	Yes	No	?	No	No	No	No	No	No	Yes	Yes	Yes	No	Yes	No	Yes	Yes	No	Yes	Yes
54982	284081157	EFC35314.1	FM31/FAP253	0	0	0	0	0	0	0	0	0	0	0	0	0	1	0	0	0	0	0	0	0	0	0	0	0	0	0	0	0	1	0	0	1
54684	284082122	EFC35895.1	FM157/MOT50	0	0	0	0	0	0	0	0	0	0	0	0	0	0	0	0	0	0	0	0	0	0	0	0	0	0	0	0	0	0	0	0	0
75317	284083247	EFC36952.1	GSTS1	0	0	0	0	0	0	0	0	0	0	0	0	0	0	0	0	0	0	0	0	0	0	0	0	0	0	0	0	0	0	0	0	0
74042	284084519	EFC38211.1	FM138	0	0	0	0	0	0	0	0	0	0	0	0	0	0	0	0	0	0	0	0	0	0	0	0	0	0	0	0	0	0	0	0	0
73977	284084573	EFC38264.1	FOX1	0	0	0	0	0	0	2	0	0	5	0	0	0	0	0	0	0	0	0	0	0	0	0	1	0	0	1	0	0	0	0	0	2
73885	284084714	EFC38404.1	PKHD1-2	0	0	0	0	0	0	0	0	0	0	0	0	0	0	0	0	0	0	0	0	0	0	0	1	1	0	2	7	0	0	0	0	5
56340	284084860	EFC38548.1	POC7/UNC119/HRG4	0	0	0	0	0	0	0	0	0	2	1	1	0	1	0	0	0	0	0	0	0	0	1	1	1	0	0	0	0	1	0	0	1
59473	284084885	EFC38573.1	PSO2	0	0	0	0	0	0	0	0	0	0	0	0	0	0	0	0	0	0	0	0	0	0	0	0	0	1	0	0	0	0	0	0	0
52938	284084926	EFC38614.1	FM100/MOT52	0	0	0	0	0	0	0	0	0	0	0	0	0	0	0	0	0	0	0	0	0	0	0	0	0	0	0	0	0	0	0	0	0
73664	284084949	EFC38637.1	FM154	0	0	0	0	0	0	0	0	0	0	0	0	0	0	0	0	0	0	0	0	0	0	0	0	0	0	0	0	0	0	0	0	0
81521	284085078	EFC38765.1	FM132 (ubiquitin-conjugating)	0	0	0	0	0	0	0	0	0	0	0	0	0	0	0	0	0	0	0	0	0	0	2	1	0	1	1	0	1	0	0	0	0
73058	284085372	EFC39056.1	FM178	0	0	0	0	0	0	0	0	0	0	0	0	0	0	0	0	0	0	0	0	0	0	0	0	0	0	0	0	0	0	0	0	0
73137	284085414	EFC39098.1	CAH1	0	0	0	0	0	0	0	0	0	0	0	0	0	0	0	0	0	0	0	0	0	0	0	0	0	0	0	0	0	0	0	0	0
72718	284085855	EFC39536.1	MOT39	0	0	0	0	0	0	0	0	0	0	0	0	0	1	0	0	0	0	0	0	0	0	0	0	0	0	0	0	0	0	0	0	0
71996	284086475	EFC40151.1	MOT50	0	0	0	0	0	0	0	0	0	0	0	0	0	0	0	0	0	0	0	0	0	0	2	0	0	0	3	0	0	1	0	0	0
71868	284086632	EFC40307.1	FM182	0	0	0	0	0	0	0	0	0	0	0	0	0	0	0	0	0	0	0	0	0	0	0	0	0	0	0	0	0	0	0	0	0
71898	284086650	EFC40325.1	DIP13	0	0	0	0	0	0	0	0	0	0	0	0	0	0	0	0	0	0	0	0	0	0	0	1	0	0	0	0	0	0	0	0	0
71676	284086833	EFC40507.1	FM159/FAP119	0	0	0	0	0	0	0	0	0	0	0	0	0	0	0	0	0	0	0	0	0	0	0	0	0	0	0	0	0	0	0	0	1
71505	284086892	EFC40565.1	GSTS1	0	0	0	0	0	0	0	0	0	0	0	0	0	0	0	0	0	0	0	0	0	0	0	0	0	0	0	0	0	0	0	0	0
80979	284086937	EFC40610.1	BBS8 (cilia membrane biogenesis)	0	0	0	0	0	0	0	0	0	0	0	1	0	0	0	0	0	0	0	0	0	0	1	1	1	0	1	0	0	1	0	0	1
80972	284086990	EFC40663.1	BBS9 (cilia membrane biogenesis)	0	0	0	0	0	0	0	0	0	0	0	1	0	0	0	0	0	0	0	0	0	0	1	1	2	0	0	0	0	1	0	0	1
71452	284087154	EFC40826.1	FM168	0	0	0	0	0	0	0	0	0	0	0	0	0	0	0	0	0	0	0	0	0	0	1	0	0	0	1	0	0	0	0	0	1
71257	284087294	EFC40965.1	BBS2 (cilia membrane biogenesis)	0	0	0	0	0	0	0	0	0	0	0	0	0	0	0	0	0	0	0	0	0	0	0	1	2	0	1	0	0	1	0	0	1
70995	284087520	EFC41189.1	FM121	0	0	0	0	0	0	0	0	0	0	0	0	0	0	0	0	0	0	0	0	0	0	0	1	0	1	0	0	0	0	0	0	0
80717	284087639	EFC41307.1	MOT45	0	0	0	0	0	0	0	0	0	0	0	0	0	1	0	0	0	0	0	0	0	0	0	0	0	0	0	0	0	0	0	0	0
70654	284087828	EFC41495.1	FM151	0	0	0	0	0	0	0	0	0	0	0	0	0	0	0	0	0	0	0	0	0	0	0	0	0	0	0	0	0	0	0	0	1
70454	284088051	EFC41717.1	POC11	0	0	0	0	0	0	0	0	0	0	0	0	0	0	0	0	0	0	0	0	0	0	0	0	0	0	0	0	0	0	0	0	0
70195	284088098	EFC41763.1	GSTS1	0	0	0	0	0	0	0	0	0	0	0	0	0	0	0	0	0	0	0	0	0	0	0	0	0	0	0	0	0	0	0	0	0
70247	284088218	EFC41883.1	GSTS1	0	0	0	0	0	0	0	0	0	0	0	0	0	0	0	0	0	0	0	0	0	0	0	0	0	0	0	0	0	0	0	0	0
70051	284088282	EFC41946.1	FM117	0	0	0	0	0	0	0	0	0	0	0	0	0	0	0	0	0	0	0	0	0	0	0	1	0	0	0	0	0	0	0	0	0
80536	284088324	EFC41988.1	Protein kinase	0	0	0	0	0	0	0	0	0	0	0	0	0	1	0	0	0	0	0	0	0	0	0	1	0	1	0	0	0	0	4	0	0
69956	284088477	EFC42140.1	FM97/FAP192	0	0	0	0	0	0	0	0	0	0	0	0	0	1	0	0	0	0	0	0	0	0	0	0	0	0	1	0	0	1	0	0	1
69688	284088606	EFC42268.1	DPY30 (microtubule linker, motility)	0	0	0	0	0	0	0	0	0	0	0	0	0	0	0	0	0	0	0	0	0	0	0	0	0	0	0	0	0	0	0	0	0
50561	284088743	EFC42405.1	FM139	0	0	0	0	0	0	0	0	0	0	0	0	0	0	0	0	0	0	0	0	0	0	0	0	0	0	0	0	0	0	0	0	0
80404	284088893	EFC42554.1	RNP-1	0	0	0	0	0	0	0	0	0	0	0	0	0	0	0	1	1	0	0	0	0	0	0	2	0	1	0	0	0	1	1	0	0
80346	284089081	EFC42741.1	FM150	0	0	0	0	0	0	0	0	0	0	0	0	0	0	0	0	0	0	0	0	0	0	1	1	0	0	1	0	0	0	1	0	1
80274	284089154	EFC42813.1	Sirtuin	0	0	0	0	0	0	0	0	0	0	0	0	0	0	0	1	0	0	0	0	0	0	0	0	0	1	0	0	0	0	0	1	0
68976	284089256	EFC42914.1	FM80/FAP155	0	0	0	0	0	0	0	0	0	0	0	0	0	0	0	0	0	0	0	0	0	0	0	0	0	0	0	0	0	0	0	0	0
69068	284089302	EFC42960.1	FM90 (NUDIX Hydrolase)	0	0	0	0	0	0	0	0	0	0	0	0	0	0	0	0	0	0	0	0	0	0	0	0	0	0	0	0	0	0	0	0	0
68996	284089360	EFC43018.1	Sas-6	0	0	0	0	0	0	0	0	0	0	0	0	0	0	0	0	0	0	0	0	0	0	0	0	0	0	0	0	0	0	0	0	0
68950	284089495	EFC43152.1	LAG1	0	0	0	0	0	0	0	0	0	1	0	0	0	0	0	0	0	0	0	0	0	0	0	0	0	1	0	0	0	0	1	0	0
68814	284089510	EFC43167.1	SSA3	0	0	0	0	0	0	0	0	0	0	0	0	0	0	0	0	0	0	0	0	0	0	0	0	0	0	1	0	0	0	0	0	1
49798	284089593	EFC43249.1	RSP4	0	0	0	0	0	0	0	0	0	2	0	0	0	0	0	0	0	0	0	0	0	0	0	1	1	0	0	0	0	1	0	1	1
4931	284089621	EFC43277.1	FM130 (RNP-1)	0	0	0	0	0	0	0	0	0	0	0	0	0	0	0	0	0	0	0	0	0	0	0	0	0	0	0	0	0	0	0	0	0
34252	284089832	EFC43487.1	BBS5 (cilia membrane biogenesis)	0	0	0	0	0	0	0	0	0	0	0	0	0	0	0	0	0	0	0	0	0	0	1	1	1	0	1	0	0	1	0	0	1
58252	284090069	EFC43723.1	FM167	0	0	0	0	0	0	0	0	0	0	0	0	0	0	0	0	0	0	0	0	0	0	14	0	1	0	3	0	0	0	0	0	1
68057	284090355	EFC44007.1	FM147	0	0	0	0	0	0	0	0	0	0	0	0	0	0	0	0	0	0	0	0	0	0	0	0	0	0	0	0	0	0	0	0	0
68114	284090382	EFC44034.1	BBS7 (cilia membrane biogenesis)	0	0	0	0	0	0	0	0	0	0	0	0	0	0	0	0	0	0	0	0	0	0	0	1	2	0	1	0	0	1	0	0	1
67854	284090638	EFC44289.1	FM115/FAP45	0	0	0	0	0	0	0	0	0	0	0	0	0	0	0	0	0	0	0	0	0	0	0	0	0	0	0	0	0	0	0	0	0
49289	284090657	EFC44308.1	FM106	0	0	0	0	0	0	0	0	0	0	0	0	0	0	0	0	0	0	0	0	0	0	0	0	0	0	0	0	0	0	0	0	1
67664	284090838	EFC44488.1	FM170	0	0	0	0	0	0	0	0	0	0	0	0	0	0	0	0	0	0	0	0	0	0	0	0	0	0	0	0	0	0	0	0	0
67231	284091126	EFC44774.1	PTP1 (polar tube 1)	0	0	0	0	0	0	0	0	0	0	0	0	0	0	0	0	0	0	0	0	0	0	0	0	0	0	0	0	0	0	0	0	0
33361	284091167	EFC44815.1	MOT(ECH1)	0	0	0	0	0	0	0	0	0	0	0	0	0	2	0	0	1	0	0	0	0	0	3	1	0	1	0	0	1	1	0	0	1
79626	284091189	EFC44837.1	FM41/FAP116	0	0	0	0	0	0	0	0	0	0	0	0	0	0	0	0	0	0	0	0	0	0	0	0	0	0	0	0	0	0	0	0	0
5673	284091249	EFC44897.1	FM92	0	0	0	0	0	0	0	0	0	0	0	0	0	0	0	0	0	0	0	0	0	0	0	0	0	0	0	0	0	0	0	0	0
79419	284092087	EFC45731.1	FOX1	0	0	0	0	0	0	2	0	0	5	0	0	0	0	0	0	0	0	0	0	0	0	0	1	0	0	1	0	0	0	0	0	2
65873	284092321	EFC45963.1	FM141/FAP161	0	0	0	0	0	0	0	0	0	0	0	0	0	0	0	0	0	0	0	0	0	0	0	0	0	0	0	0	0	0	0	0	0
66079	284092547	EFC46189.1	TRXm	0	0	0	0	0	0	0	0	0	0	0	0	0	0	0	0	0	0	0	0	0	0	0	0	0	0	0	0	0	0	0	0	0
83064	284092584	EFC46225.1	RIB43a (flagellar microtubule formation)	0	0	0	0	0	0	0	0	0	1	1	0	0	0	0	0	0	0	0	0	0	0	0	0	0	0	0	0	0	0	0	0	0
65759	284092616	EFC46257.1	TECT3	0	0	0	0	0	0	0	0	0	0	0	0	0	1	0	0	0	0	0	0	0	0	0	0	0	0	1	0	0	0	0	0	1
4690	284092734	EFC46375.1	FM160/FAP111	0	0	0	0	0	0	0	0	0	0	0	0	0	0	0	0	0	0	0	0	0	0	0	0	0	0	0	0	0	0	0	0	0
65518	284092863	EFC46503.1	MOT16/SPATA4 (cilia construction)	0	0	0	0	0	0	0	0	0	0	0	0	0	1	0	0	0	0	0	0	0	0	0	0	0	0	0	0	0	1	0	0	0
64631	284093540	EFC47177.1	FM131/FAP269	0	0	0	0	0	0	0	0	0	0	0	0	0	0	0	0	0	0	0	0	0	0	0	0	0	0	0	0	0	0	0	0	0
57344	284093555	EFC47192.1	FM145 (WD40)	0	0	0	0	0	0	0	0	0	0	0	0	0	1	0	0	0	0	0	0	0	0	0	0	0	0	0	0	0	0	0	0	1
31511	284093931	EFC47567.1	FM174 (ADH)	0	2	1	1	2	2	6	2	10	0	0	1	0	3	0	0	0	0	0	0	0	0	0	1	2	1	1	3	1	0	0	0	0
46913	284094080	EFC47715.1	FM101/FAP73	0	0	0	0	0	0	0	0	0	0	0	0	0	0	0	0	0	0	0	0	0	0	0	0	0	0	0	0	0	0	0	0	0
63907	284094358	EFC47992.1	FM78/FAP263	0	0	0	0	0	0	0	0	0	0	0	0	0	0	0	0	0	0	0	0	0	0	0	0	0	0	0	0	0	0	0	0	0
78620	284094390	EFC48024.1	FM112/FAP36	0	0	0	0	0	0	0	0	0	0	0	0	0	0	0	0	0	0	0	0	0	0	0	0	0	0	0	0	0	0	0	0	0
64053	284094434	EFC48068.1	IFT81 (intraflagellar transport)	0	0	0	0	0	0	0	0	0	0	0	0	0	0	0	0	0	0	0	0	0	0	0	0	0	0	0	0	0	0	0	0	0
63921	284094536	EFC48170.1	MOT17	0	0	0	0	0	0	0	0	0	0	0	0	0	0	0	0	0	0	0	0	0	0	0	0	0	0	0	0	0	0	0	0	0
82475	284094718	EFC48351.1	GSTS3	0	0	0	0	0	0	0	0	0	0	0	0	0	0	0	0	0	0	0	0	0	0	0	0	0	0	0	0	0	0	0	0	0
62977	284095256	EFC48887.1	IFT20 (intraflagellar transport)	0	0	0	0	0	0	0	0	0	0	0	0	0	0	0	0	0	0	0	0	0	0	0	0	0	0	0	0	0	0	0	0	0
63091	284095310	EFC48941.1	SSA4	0	0	0	0	0	0	0	0	0	0	0	0	0	0	0	0	0	0	0	0	0	0	0	1	0	0	1	0	0	1	0	0	1
78247	284095366	EFC48997.1	PSK1	0	0	0	0	0	0	0	0	0	0	0	0	0	0	0	0	0	0	0	0	0	0	0	0	0	0	0	0	0	0	0	0	0
30532	284095425	EFC49056.1	ODA12	0	0	0	0	0	0	0	0	0	0	0	0	0	0	0	0	0	0	0	0	0	0	0	0	0	0	0	0	0	0	0	0	0
82958	284095488	EFC49119.1	High Mobility group 1-2 (chromosomal proteins)	0	0	0	0	0	0	0	0	0	0	0	0	0	0	0	0	0	0	0	0	0	0	0	0	0	0	0	0	0	0	0	0	0
62591	284095684	EFC49314.1	FM155	0	0	0	0	0	0	0	0	0	0	0	0	0	0	0	0	0	0	0	0	0	0	0	0	1	1	0	0	0	0	0	0	1
56805	284095707	EFC49337.1	FM111	0	0	0	0	0	0	0	0	0	0	0	0	0	0	0	0	0	0	0	0	0	0	0	0	0	0	0	0	0	0	0	0	0
4868	284096189	EFC49818.1	DNJ29	0	0	0	0	0	0	0	0	0	0	0	0	0	0	0	0	0	0	0	0	0	0	0	0	0	0	0	0	0	0	0	0	0
56610	284096281	EFC49909.1	MOT25	0	0	0	0	0	0	0	0	0	0	0	0	0	0	0	0	0	0	0	0	0	0	0	0	0	0	0	0	0	1	0	0	0
77902	284096488	EFC50116.1	FM51/DAT1	0	0	0	0	0	0	1	0	2	2	0	0	0	1	0	0	0	0	0	0	0	0	2	0	3	0	3	0	0	0	0	0	1
29577	284096516	EFC50144.1	POC12/MKS1	0	0	0	0	0	0	0	0	0	0	0	0	0	1	0	0	0	0	0	0	0	0	0	0	0	0	1	0	0	0	0	0	1
29002	284097000	EFC50627.1	FM43/FAP146	0	0	0	0	0	0	0	0	0	0	0	0	0	0	0	0	0	0	0	0	0	0	0	0	0	0	0	0	0	0	0	0	0
44967	284097027	EFC50654.1	FM64/FAP127	0	0	0	0	0	0	0	0	0	0	1	0	0	1	0	0	0	0	0	0	0	0	0	0	0	0	0	0	0	0	0	0	0
4601	284097113	EFC50740.1	FM137/FAP9	0	0	0	0	0	0	0	0	0	0	0	0	0	0	0	0	0	0	0	0	0	0	0	0	0	0	0	0	0	1	0	0	0
73596	284084861	EFC38549.1	FM142/FAP61	0	0	0	0	0	0	0	0	0	0	1	0	1	1	0	0	0	0	0	0	0	0	0	1	0	0	1	0	0	1	0	0	1
52840	284085226	EFC38912.1	MOT12	0	0	0	0	0	0	0	0	0	0	0	0	1	1	0	0	0	0	0	0	0	0	0	0	0	0	0	0	0	0	0	0	0
81229	284085877	EFC39557.1	FM4/FAP32	0	0	0	0	0	0	0	0	0	0	0	1	1	2	0	0	0	0	0	0	0	0	0	1	1	0	0	0	0	2	0	0	1
70274	284088143	EFC41808.1	FM38/FAP70	0	0	0	0	0	0	0	0	0	0	0	0	1	1	0	0	0	0	0	0	0	0	0	1	0	0	0	0	0	0	0	0	0
50399	284088846	EFC42507.1	FM26/FAP60	0	0	0	0	0	0	0	0	0	2	1	1	1	1	0	0	0	0	0	0	0	0	0	1	1	0	1	0	0	1	0	1	1
50227	284089152	EFC42811.1	FM125/FAP14	0	0	0	0	0	0	0	0	0	0	0	0	1	1	0	0	0	0	0	0	0	0	0	0	0	0	0	0	0	1	0	0	1
80259	284089223	EFC42882.1	D1bLIC (dynein light-intermediate chain)	0	0	0	0	0	0	0	0	0	0	0	0	1	1	0	0	0	0	0	0	0	0	0	0	0	0	0	0	0	0	0	0	0
3580	284092137	EFC45780.1	FM24/MOT15	0	0	0	0	0	0	0	0	0	2	0	0	1	1	0	0	0	0	0	0	0	0	0	1	0	0	0	0	0	1	0	0	1
32555	284092451	EFC46093.1	FM79/MOT24	0	0	0	0	0	0	0	0	0	0	1	0	1	1	0	0	0	0	0	0	0	0	0	0	0	0	1	0	0	0	0	0	0
2066	284092593	EFC46234.1	FM30/FAP184	0	0	0	0	0	0	0	0	0	2	0	0	1	0	0	0	0	0	0	0	0	0	0	0	0	0	0	0	0	0	0	0	0
64818	284093748	EFC47385.1	XRP2 (tubulin interacting)	0	0	0	0	0	0	0	0	0	0	0	0	1	1	0	0	0	0	0	0	0	0	0	1	1	0	2	0	0	2	0	0	2
62841	284095190	EFC48821.1	MKS3 (basal body)	0	0	0	0	0	0	0	0	0	0	0	0	1	1	0	0	0	0	0	0	0	0	0	0	1	0	1	0	1	1	0	0	0
62998	284095267	EFC48898.1	FM87/FAP22	0	0	0	0	0	0	0	0	0	0	0	0	1	1	0	0	0	0	0	0	0	0	0	1	0	0	0	0	0	0	0	0	1
30379	284095296	EFC48927.1	FM136	0	0	0	0	0	0	0	0	0	0	0	0	1	1	0	0	0	0	0	0	0	0	1	1	0	0	0	0	1	1	0	0	1
62358	284095923	EFC49552.1	FM93/FAP69	0	0	0	0	0	0	0	0	0	0	0	0	1	0	0	0	0	0	0	0	0	0	0	0	0	0	1	0	0	0	0	0	0
77673	284096658	EFC50285.1	FM134 (hypothetical)	0	0	0	0	0	0	0	0	0	1	1	0	1	1	0	0	0	0	0	0	0	0	1	1	1	0	1	0	1	1	0	0	1
45002	284096711	EFC50338.1	IFT57 (intraflagellar transport)	0	0	0	0	0	0	0	0	0	2	1	0	1	1	0	0	0	0	0	0	0	0	0	1	1	0	1	0	0	1	0	0	1
1424	284096783	EFC50410.1	FM9/FAP184	0	0	0	0	0	0	0	0	0	2	1	0	1	1	0	0	0	0	0	0	0	0	0	1	0	0	0	0	1	1	0	0	1
61232	284097055	EFC50682.1	MOT37	0	0	0	0	0	0	0	0	0	0	0	0	1	1	0	0	0	0	0	0	0	0	0	1	1	0	0	0	0	1	0	0	1
48798	NA	NA	IFT140 (intraflagellar transport)	0	0	0	0	0	0	0	0	0	2	1	1	1	1	0	0	0	0	0	0	0	0	1	1	1	0	1	0	0	1	0	1	1
60926	284084897	EFC38585.1	RABL2A	0	0	0	0	0	1	0	0	0	2	1	1	2	2	0	2	0	0	0	0	0	0	0	3	1	2	1	0	1	1	0	1	1
66643	284091694	EFC45339.1	FM16/FAP215	0	2	0	0	4	1	1	1	1	3	0	0	4	2	0	0	0	0	0	0	0	0	3	1	2	1	2	0	1	7	0	1	3
73917	284084542	EFC38233.1	MOT51	0	0	0	0	1	0	0	0	0	0	0	0	0	1	1	0	0	0	0	0	0	0	1	2	4	1	2	0	1	3	0	0	3
49599	284089950	EFC43604.1	FM88	0	0	0	0	0	0	1	0	1	1	0	1	0	1	1	1	1	0	0	0	0	0	1	0	1	1	0	0	0	1	0	1	1
49668	284090007	EFC43661.1	FM14	0	0	0	0	0	0	1	0	1	2	0	0	0	0	1	0	0	0	0	0	0	0	1	0	0	1	1	0	0	2	0	0	2
67046	284091412	EFC45059.1	FM95/SSA20	0	0	0	0	0	0	0	0	0	0	0	0	0	0	1	0	0	0	0	0	0	0	3	0	1	0	2	0	3	1	0	0	0
66608	284091789	EFC45434.1	FM146	0	0	0	0	0	0	0	0	0	0	0	0	0	0	1	0	0	0	0	0	0	0	0	1	0	0	0	1	0	1	0	0	0
48518	284091843	EFC45488.1	FM163	0	0	0	0	1	0	0	0	1	0	0	0	0	1	1	1	0	0	0	0	0	0	0	0	1	0	1	0	0	0	0	0	3
54720	284082041	EFC35831.1	DLC1 (outer dynein LC)	0	0	0	0	0	0	0	0	0	2	0	1	1	1	1	0	0	0	0	0	0	0	2	1	0	0	1	0	1	1	0	0	1
74922	284083667	EFC37368.1	DLC1 (outer dynein LC)	0	0	0	0	0	0	0	0	0	2	0	1	1	1	1	0	0	0	0	0	0	0	2	1	0	0	1	0	1	1	0	0	1
74561	284083999	EFC37696.1	FM47/FAP134	0	0	0	0	0	0	0	0	0	1	1	0	1	1	1	0	0	0	0	0	0	0	0	0	0	0	0	0	0	0	0	0	1
59637	284084213	EFC37908.1	FM5/FAP52	0	0	0	0	2	0	0	0	0	2	1	0	1	2	1	0	0	0	0	0	0	0	1	1	3	0	1	0	1	3	0	1	3
81548	284084863	EFC38551.1	ODA1 (heavy outer dynein arm)	0	0	0	0	0	0	0	0	0	1	0	0	1	1	1	0	0	0	0	0	0	0	0	1	0	0	2	0	2	0	0	1	1
52666	284085480	EFC39164.1	B9/MKS1 (Basal Body)	0	0	0	0	0	0	0	0	0	0	0	0	1	0	1	0	0	0	0	0	0	0	0	1	1	0	1	0	1	1	0	0	1
83269	284086059	EFC39738.1	FM122/AAH1	0	0	0	0	0	0	1	2	1	2	0	0	1	1	1	1	0	0	0	0	0	0	3	1	3	1	4	1	1	1	1	2	1
71180	284087253	EFC40924.1	IFT122 (intraflagellar transport)	0	0	0	0	0	0	0	0	0	2	1	1	1	1	1	0	0	0	0	0	0	0	1	1	1	0	1	0	0	1	0	1	1
82719	284087396	EFC41066.1	IDA4 (inner dynein arm)	0	0	0	0	0	0	0	0	0	2	0	1	1	1	1	0	0	0	0	0	0	0	1	1	2	0	0	0	0	2	0	2	1
80690	284087906	EFC41573.1	DYF13 (putative IFT)	0	0	0	0	0	0	0	0	0	2	0	0	1	1	1	0	0	0	0	0	0	0	1	1	1	0	2	0	0	1	0	1	1
68477	284090096	EFC43750.1	FM116/FAP65	0	0	0	0	0	0	0	0	0	2	0	0	1	1	1	0	0	0	0	0	0	0	0	1	0	0	0	0	0	1	0	0	1
68117	284090384	EFC44036.1	FM13/FAP50	0	0	0	0	0	0	0	0	0	2	1	1	1	1	1	0	0	0	0	0	0	0	1	1	1	0	0	0	0	1	0	0	1
380	284090573	EFC44224.1	FM54/FAP59	0	0	0	0	0	0	0	0	0	2	1	0	1	1	1	0	0	0	0	0	0	0	0	0	1	0	0	0	0	1	0	0	1
79669	284091253	EFC44901.1	FLA3 (assembly, KAP3 regulator)	0	0	0	0	0	0	0	0	0	2	1	1	1	1	1	0	0	0	0	0	0	0	1	1	1	0	1	0	0	1	0	0	1
33146	284091507	EFC45153.1	FM48/FAP67	0	0	0	0	0	0	0	0	0	2	1	0	1	1	1	0	0	0	0	0	0	0	1	0	0	0	1	0	1	2	0	1	1
79290	284092234	EFC45877.1	FM36/FAP82	0	0	0	0	0	0	0	0	0	1	1	0	1	1	1	0	0	0	0	0	0	0	1	1	0	0	1	0	0	1	0	1	1
32701	284092247	EFC45890.1	FBB1 (flagella / basal body protein)	0	0	0	0	0	0	0	0	0	2	1	1	1	1	1	0	0	0	0	0	0	0	1	1	2	0	1	0	0	1	0	2	1
64930	284093427	EFC47065.1	Radial spoke	0	0	0	0	0	0	0	0	0	2	1	0	1	1	1	0	0	0	0	0	0	0	0	0	1	0	2	0	0	1	0	0	1
78704	284094082	EFC47717.1	Hy3/Hydin (central pair)	0	0	0	0	0	0	0	0	0	1	1	1	1	1	1	0	0	0	0	0	0	0	0	1	3	0	3	0	0	2	0	1	1
63764	284094291	EFC47925.1	IFT172 (intraflagellar transport)	0	0	0	0	0	0	0	0	0	2	1	1	1	1	1	0	0	0	0	0	0	0	1	1	2	0	1	0	0	1	0	1	1
31069	284094375	EFC48009.1	FM8/SEH1/MOT47	0	0	0	0	0	0	0	0	0	2	0	0	1	1	1	0	0	0	0	0	0	0	1	1	1	0	1	0	1	1	0	1	1
46605	284094737	EFC48370.1	FM76/FAP91	0	0	0	0	0	0	0	0	0	2	1	1	1	1	1	0	0	0	0	0	0	0	0	0	0	0	0	0	0	1	0	0	0
63280	284094968	EFC48600.1	IFT88 (intraflagellar transport)	0	0	0	0	0	0	0	0	0	2	0	1	1	1	1	0	0	0	0	0	0	0	1	1	1	0	1	0	1	1	0	1	1
30562	284095479	EFC49110.1	FM33/PF16 (Armadillo repeat, structural)	0	0	0	0	0	0	0	0	0	2	1	1	1	1	1	0	0	0	0	0	0	0	0	1	1	0	1	0	0	1	0	1	2
30192	284095722	EFC49352.1	FM21/FAP198	0	0	0	0	0	0	0	0	0	2	1	0	1	1	1	0	0	0	0	0	0	0	1	1	1	0	1	0	0	1	0	1	1
78184	284095747	EFC49377.1	FM176/FKB12	1	0	1	1	0	1	1	1	2	2	1	1	1	1	1	0	1	0	0	0	0	0	1	0	1	1	1	1	1	2	0	0	1
29888	284095955	EFC49584.1	FM124/FAP44	0	0	0	0	0	0	0	0	0	1	1	0	1	1	1	0	0	0	0	0	0	0	1	0	0	0	1	0	0	1	0	0	1
29690	284096379	EFC50007.1	FM34/FAP66	0	0	0	0	0	0	0	0	0	2	1	1	1	1	1	0	0	0	0	0	0	0	1	1	2	0	1	0	0	2	0	1	1
61993	284096555	EFC50183.1	FM7/FAP259	0	0	0	0	0	0	0	0	0	2	2	1	1	1	1	0	0	0	0	0	0	0	1	1	2	0	1	0	1	1	0	1	1
77945	284096560	EFC50188.1	IFT80 (intraflagellar transport)	0	0	0	0	0	0	0	0	0	2	1	1	1	1	1	0	0	0	0	0	0	0	1	1	1	0	1	0	0	1	0	0	1
82851	284096639	EFC50266.1	BUG21/PACRG (basal body)	0	0	0	0	0	0	0	0	0	2	1	1	1	1	1	0	0	0	0	0	0	0	2	1	2	0	0	0	1	3	0	1	1
77715	284096725	EFC50352.1	BLD1/IFT52	0	0	0	0	0	0	0	0	0	2	0	1	1	1	1	0	0	0	0	0	0	0	1	1	3	0	1	0	1	1	0	1	1
29177	284096956	EFC50583.1	TcTEX1 (dynein light chain)	0	0	0	0	0	0	0	0	0	2	0	0	1	1	1	0	0	0	0	0	0	0	0	1	0	0	0	0	0	0	0	0	1
34729	284097148	EFC50775.1	FBB9 (flagella / basal body protein)	0	0	0	0	0	0	0	0	0	2	1	1	1	1	1	0	0	0	0	0	0	0	0	1	0	0	1	0	0	1	0	1	1
29188	284097189	EFC50816.1	FM75/FAP251	0	0	0	0	0	0	0	0	0	2	1	0	1	1	1	0	0	0	0	0	0	0	0	1	1	0	1	0	0	1	0	1	1
57343	284093664	EFC47301.1	IC140/IDA7 (Intermediate inner dynein arm)	0	0	0	0	0	0	0	0	0	4	0	1	2	2	1	0	0	0	0	0	0	0	0	1	0	0	2	0	1	1	0	2	1
62107	284096387	EFC50015.1	FM144/POC16	0	0	0	0	0	0	0	0	0	0	0	0	0	1	2	0	0	0	0	0	0	0	0	2	1	0	3	0	1	4	0	0	1
72811	284085655	EFC39337.1	FBB17 (flagella / basal body protein)	0	0	1	1	0	1	2	2	1	1	0	2	1	2	2	0	0	0	0	0	0	0	3	5	2	0	6	3	1	4	0	1	3
60431	284093483	EFC47121.1	ODA6 (heavy outer dynein arm)	0	0	0	0	0	0	0	0	0	2	1	0	1	1	2	0	0	0	0	0	0	0	3	1	0	0	1	0	1	0	0	1	1
81047	284086626	EFC40301.1	RIB72 (ribbon compartment, structural)	0	0	0	0	0	0	0	0	0	4	3	2	2	2	2	0	0	0	0	0	0	0	2	2	2	0	2	0	1	3	0	2	2
80835	284087426	EFC41096.1	FM133/SSA11	0	0	0	0	0	0	0	0	0	3	2	1	2	5	2	0	0	0	0	0	0	0	7	7	2	0	3	0	1	7	0	3	4
68774	284089744	EFC43400.1	FM180/CYG11	0	0	0	0	0	0	0	0	0	12	0	0	2	2	2	0	0	0	0	0	0	0	11	13	4	3	5	2	8	3	0	0	23
68064	284090453	EFC44105.1	IFT Regulation	2	3	2	3	2	3	4	3	2	5	2	0	2	2	2	0	0	0	0	0	0	0	2	8	1	5	1	0	2	4	2	3	6
66783	284091467	EFC45113.1	FM181/CYG11	0	0	0	0	0	0	0	0	0	10	0	0	2	3	2	0	0	0	0	0	0	0	11	13	4	3	5	2	6	3	0	0	21
78958	284093334	EFC46972.1	FM179/CYG11	0	0	0	0	0	0	0	0	0	12	0	0	2	2	2	0	0	0	0	0	0	0	14	16	6	3	6	2	9	3	0	0	33
62959	284095404	EFC49035.1	MBO2 (assembly / regulation of beating)	0	0	0	0	0	0	0	0	0	3	1	0	2	2	2	0	0	0	0	0	0	0	0	0	0	0	0	0	0	1	0	1	3
63304	284095112	EFC48744.1	BOP5 (dynein intermediate chain)	0	0	0	0	0	0	0	0	0	3	1	1	3	4	2	0	0	0	0	0	0	0	3	3	1	1	2	0	1	2	0	2	2
61313	284096764	EFC50391.1	FM40/FAP57	0	0	0	0	0	0	0	0	0	4	2	3	3	3	2	0	0	0	0	0	0	0	1	1	1	0	1	0	0	2	0	1	1
31544	284093945	EFC47581.1	FM45/RAB23 (flagellar-localized)	3	2	3	2	2	2	6	5	1	6	1	1	1	3	3	1	2	3	0	0	0	1	6	4	2	5	3	2	4	5	2	4	5
59563	284084617	EFC38308.1	FM177	1	2	4	2	1	1	6	7	4	4	2	0	2	5	3	2	0	0	0	0	0	0	3	2	3	3	4	5	2	4	1	0	4
79232	284092460	EFC46102.1	ODA6 (heavy outer dynein arm)	0	0	0	0	0	0	0	0	0	2	1	0	2	2	3	0	0	0	0	0	0	0	3	1	0	1	1	0	1	0	0	1	1
78637	284094581	EFC48215.1	ODA9 (intermediate outer dynein arm)	0	0	0	0	0	0	0	0	0	4	1	1	3	3	3	0	0	0	0	0	0	0	2	3	1	0	2	0	1	2	0	2	2
69007	284089367	EFC43025.1	Delta tubulin	2	1	2	4	4	3	7	8	3	11	1	4	4	5	4	0	0	13	3	2	2	0	7	6	7	3	3	2	3	4	3	8	6
79456	284091703	EFC45348.1	ARL3 (microtubule-dependent process regulation)	6	6	3	6	6	7	9	7	9	8	4	6	6	7	4	5	2	0	1	0	0	1	9	11	11	10	13	10	4	10	5	4	14
44774	284085220	EFC38906.1	BLD2/Epsilon tubulin (centriole)	4	5	4	5	5	4	9	11	6	10	2	4	7	6	4	2	2	10	3	2	3	0	12	5	13	4	9	4	4	6	3	8	6
78645	284094430	EFC48064.1	FM69/PDE14	0	0	0	0	1	0	5	4	1	11	7	7	6	7	7	1	0	0	0	0	0	0	6	4	6	3	7	3	6	10	0	15	30
64648	284093661	EFC47298.1	KLP1 (regulator of motion)	3	8	6	7	4	8	9	8	6	36	10	4	11	18	7	1	0	1	4	0	3	2	10	26	10	12	10	3	14	22	5	8	22
4843	284095464	EFC49095.1	peptidyl-prolyl cis-trans isomerase, cyclophilin-type	6	5	7	6	7	7	10	12	9	23	7	7	9	13	9	3	3	2	2	2	2	1	11	10	11	6	12	9	15	15	3	9	17
65383	284092790	EFC46430.1	LF4 (flagellum length regulator)	14	13	17	15	14	15	27	8	16	17	7	5	18	18	10	0	1	3	5	2	2	4	15	16	8	12	10	11	12	16	9	11	12
38988	284091287	EFC44934.1	ODA2 (heavy outer dynein arm)	1	1	1	2	1	2	1	1	1	21	14	14	15	13	11	0	0	0	1	0	0	0	14	16	33	1	31	1	4	21	0	11	18
55628	284094914	EFC48546.1	ODA4 (heavy outer dynein arm)	1	1	1	2	1	2	1	1	1	21	14	15	15	13	11	0	0	0	1	0	0	0	14	17	29	1	33	1	4	21	0	11	18
63939	284094373	EFC48007.1	FLA2/FLA8 (kinesin-2, prograde IFT)	5	9	8	7	6	8	14	22	10	40	9	12	14	20	13	5	4	2	5	4	6	2	15	30	16	12	18	7	19	32	5	11	25
81845	284083994	EFC37691.1	DHC6 (heavy dynein chain	1	1	1	2	1	2	1	1	1	22	14	14	15	13	13	0	0	0	1	0	0	0	13	15	31	1	31	1	4	22	0	10	18
78559	284094296	EFC47930.1	Dhc1b/Dhc2 (retrograde IFT)	1	1	1	2	1	2	1	1	1	21	14	14	15	13	13	0	0	0	1	0	0	0	14	15	30	1	30	1	4	23	0	10	18
32341	284092677	EFC46318.1	Protein kinase	18	4	9	7	3	12	11	5	3	0	3	6	6	18	14	6	1	3	1	3	2	2	9	13	2	21	5	5	1	3	9	9	2
33676	284090723	EFC44373.1	WD40 peptidase	7	8	9	8	14	10	22	14	15	9	11	3	14	24	15	41	14	0	2	3	2	1	10	20	7	23	3	5	0	6	3	6	14
70275	284088224	EFC41889.1	Protein kinase	15	14	17	13	13	18	19	5	17	30	16	4	24	48	15	15	4	1	2	2	1	2	18	56	6	59	17	16	8	9	16	28	12
29126	284097150	EFC50777.1	ATPase	20	18	19	16	16	15	27	30	26	43	19	18	23	26	18	23	17	10	11	11	10	6	27	20	14	23	22	24	26	26	21	18	28
32161	284092969	EFC46609.1	Protein kinase	20	21	20	18	16	22	37	33	22	45	14	9	29	32	20	14	13	5	9	4	6	6	27	36	20	28	26	18	18	20	13	24	28
