# Supplementary material for: The genome of an intranuclear parasite, Paramicrosporidium saccamoebae, reveals alternative adaptations to obligate intracellular parasitism
Source: eLife. 2017 Nov 24;6:e29594. doi: 10.7554/eLife.29594 (PMC5701793; doi:10.7554/eLife.29594)
Supplement: Supplementary file 3. [file elife-29594-supp3.xlsx]

## Sheet: Genomes_analyzed_and_refs
Species	Used in Maker	Abbreviation if used	Strain	Genome sequencing reference/ accessibility
Acanthamoeba castellanii		N/A	Neff	Clarke et al. 2013 Genome Biology 14: R11
Allomyces macrogynus		Allma	ATCC 38327	http://genome.jgi.doe.gov/Allma1/Allma1.home.html
Aspegillus fumigatus		Aspfu	Af293	Arnaud MB, et al. 2012 Nucleic Acids Research 40: D653-D659
Batrachochytrium dendrobatidis	Yes	Batde	JAM81	http://genome.jgi.doe.gov/Batde5/Batde5.info.html
Capsaspora owczarzaki		N/A	ATCC 30864	Suga et al. 2013 Nature Communications 4: 1-9
Ciona intestinalis		N/A	N/A	Satou et al. 2008 Genome Biology 9: R152
Coemansia reversa	Yes	Coere	NRRL 1564	Chang et al. 2015 Genome Biology and Evolution 7: 1590-1601
Conidiobolus coronatus		Conco	NRRL 28638	Chang et al. 2015 Genome Biology and Evolution 7: 1590-1601
Dictyostelium discoideum		N/A	AX4	Eichinger et al. 2005 Nature 435: 43-57
Drosophila melanogaster		N/A	N/A	Hoskins et al. 2007 Science 316: 1625-1628
Edhazardia aedis		Edhaz	USNM 41457	Desjardins et al. 2015 Nature Communications 6: 7121
Encephalitozoon cuniculi	Yes	Enccu	GB-M1	Katinka et al. 2001 Nature 414: 450-453
Encephalitozoon hellum	Yes	Enche	ATCC 50504	Pombert et al. 2012 Proc. Nat. Acad. Sci. 109: 12638-43
Encephalitozoon intestinalis	Yes	Encin	ATCC 50506	Corradi et al. 2010 Nature Communications 1: 77
Entamoeba dispar		N/A	SAW 760	Lorenzi et al. 2008 BMC Genomics 9: 595
Fonticula alba		Fonticula	ATCC 38817	https://www.ncbi.nlm.nih.gov/bioproject/189482
Gonapodya prolifica	Yes	Gonap	JEL478	Chang et al. 2015 Genome Biology and Evolution 7: 1590-1601
Laccaria bicolor		Lacbi	S238N-H82	Martin et al. 2008 Nature 452: 88-92
Melampsora lini		Melamp	CH5	Nemri et al. 2014 Frontiers in Plant Science 5: 98
Mitosporidium daphniae	Yes	Mitda	UGP3	Haag et al. 2014 Proc. Nat. Acad. Sci. 111: 15480-5
Monosiga brevicollis		N/A	N/A	King et al. 2008 Nature 451: 783-8
Mortierella verticillata		Morve	NRRL 6337	http://genome.jgi.doe.gov/Morve1/Morve1.home.html
Nematocida parisii	Yes	Nempa	ERTm1	Cuomo et al. 2012 Genome Research 22: 2478-2488
Nematocida sp. (N. displodere)		Nemsp	JUm2807	Luallen et al. 2016 PLOS Pathogens 12: 1-28
Neurospora crassa		Neucr	OR74A	Galagan et al. 2003 Nature 422: 859-868
Ordospora colligata		Ordosp	OC4	Pombert et al. 2015 mBio 6: 1-11
Orpinomyces sp.	Yes	Orpino	C1A	Youssef et al. 2013 Applied and Environmental Microbiology 79: 4620-4634
Phycomyces blakesleeanus		Phyco	NRRL 1555	Corrochano et al. 2016 Current Biology 26: 1577-1584
Pseudoloma neurophila		Pseudol	MK1	Ndikumana et al. 2016 Journal of Eukaryotic Microbiology 3: 18-30
Puccinia graminis f. sp. Tritici		Pucgr	CDL 75-36-700-3 (race SCCL)	Duplessis et al. 2011 Proc. Nat. Acad. Sci. 108: 9166-9179
Rhizopus oryzae		Rhior	99-880	Ma et al. 2009 PLOS Genetics 5: e1000549
Rozella allomycis	Yes	Rozal	CSF55	James et al. 2013 Current Biology 23: 1548-1553
Saccharomyces cerevisiae		Sacce	S288C	Goffeau et al. 1996 Science 274: 1187-1191
Schizosaccharomyces pombe		Schpo		Wood et al. 2002 Nature 415: 871-880
Spizellomyces punctatus		Spipu	DAOM BR117	Russ et al. 2016 Genome Announcements 4: e00849-16
Trachipleistophora hominis		Trachip	N/A	Heinz et al. 2012 PLOS Pathogens 8: e1002979
Ustilago maydis		Ustilag	521	Kamper et al. 2006 Nature 444: 97-101
Vittaforma cornae		Vittaf	ATCC 50505	Cuomo et al. 2012 Genome Research 22: 2478-2488
Yarrowia lipolytica		Yarli	CLIB 122	Dujon et al. 2004 Nature 430: 35-44
Nosema ceranae**	Yes	N/A	BRL-01	Cornman et al. 2009 PLOS Pathogens 5: e1000466; Chen et al. 2009 J Eukaryotic Microbiology 56: 142-147
Antonospora locustae**	Yes	N/A	HM-2013	Slamovits et al. 2004 Current Biology 14: 891-896; Corradi et al. 2007 PLOS One 2: e1277
**Only used in Maker for protein annotation of P. saccamoebae
