# Supplementary material for: The genome of an intranuclear parasite, Paramicrosporidium saccamoebae, reveals alternative adaptations to obligate intracellular parasitism
Source: eLife. 2017 Nov 24;6:e29594. doi: 10.7554/eLife.29594 (PMC5701793; doi:10.7554/eLife.29594)
Supplement: Supplementary file 4. [file elife-29594-supp4.xlsx]

## Sheet: Sheet1
Species	PTP1	PTP2	PTP3	PTP4	PTP5
Anncaliia algerae		KCZ79219.1		KCZ79964.1	KCZ79731.1
Antonospora locustae	Polonais et al. 2005. FGB 42:791	ACV20865.1
Edhazardia aedis		EJW01905.1		EJW01599.1	EJW01599.1
Encephalitozoon cuniculi	CAD25385.1	CAD25384.1	Q8MTP3.1	NP_586038.1	NP_586037.1
Encephalitozoon hellem	O76273.1	P0CAT5.1		XP_003887615.1	XP_003887614.1
Encephalitozoon intestinalis	CAI54279.1	XP_003072983.1		XP_003073228.1	XP_003073227.1
Enterocytozoon bieneusi		XP_001827872.1
Nematocida parisii		EIJ87365.1	XP_013058945.1
Nematocida sp. 1 ERTm2			EHY66815.1
Nematocida sp. 1 ERTm6		A0A086IZ44_9MICR	KFG26505.1
Nematocida sp. ERTm5		A0A177EK80_9MICR	OAG33601.1
Nematocida sp. JUm2807		A0A177EDG8_9MICR	OAG29679.1
Nosema apis		AII33296.1		EQB59824.1
Nosema bombycis	EOB15198.1	AEK69415.1	EOB15401.1		EOB15256.1
Nosema ceranae	XP_002995493.1	XP_002995492.1	XP_002996759.1	XP_002996380.1	XP_002996380.1
Ordospora colligata	XP_014563570.1	XP_014563569.1	XP_014562952.1
Pseudoloma neurophilia		KRH94875.1	KRH94930.1	KRH93249.1
Spraguea lophii		EPR78887.1		EPR79627.1	EPR79627.1
Trachipleistophora hominis		ELQ75260.1	ELQ75574.1	ELQ75471.1
Vavraia culicis		XP_008073671.1		XP_008075479.1	XP_008075479.1
Vittaforma corneae		XP_007605193.1		XP_007604641.1
